# Supplementary material for: Climate Change as a Social Determinant of Health: An Interactive Case-Based Learning Activity
Source: MedEdPORTAL. 2023 Aug 2;19:11332. doi: 10.15766/mep_2374-8265.11332 (PMC10394120; doi:10.15766/mep_2374-8265.11332)
Supplement: Supplementary file 1 — How Climate Affects Community Health.mp4Facilitator Guide.docxPremodule Survey.docxPostmodule Survey.docx [file mep_2374-8265.11332-s001.zip]

Archive with 5 entries (5 files):
- C. Premodule Survey.docx
- D. Postmodule Survey.docx
- A. How Climate Affects Community Health.mp4
- B. Facilitator Guide.docx
- _Educational Summary Report_11332.pdf
